# Supplementary material for: K0.78Na0.22MoO2AsO4
Source: Acta Crystallogr Sect E Struct Rep Online. 2013 Jul 10;69(Pt 8):i47. doi: 10.1107/S1600536813018540 (PMC3793666; doi:10.1107/S1600536813018540)
Supplement: Supplementary file 1 [file e-69-00i47-sup1.cif]

##############################################################################
#                                                                            #
# This CIF contains the data in a paper accepted for publication in          #
# Acta Crystallographica Section E. It conforms to the requirements of       #
# Notes for Authors for Acta Crystallographica Section E, and has been       #
# peer reviewed under the auspices of the IUCr Commission on Journals.       #
#                                                                            #
# Full details of the Crystallographic Information File format               #
# are given in the paper "The Crystallographic Information File (CIF):       #
# a New Standard Archive File for Crystallography" by S. R. Hall, F. H.      #
# Allen and I. D. Brown [Acta Cryst. (1991), A47, 655-685].                  #
#                                                                            #
# The current version of the core CIF dictionary is obtainable from          #
# ftp://ftp.iucr.org/pub/cif_core.dic.                                       #
#                                                                            #
# Software is freely available for graphical display of the structure(s)     #
# in this CIF. For information consult the CIF software page                 #
# http://www.iucr.org/resources/cif/software.                                #
#                                                                            #
# This file may be used for bona fide research purposes within the           #
# scientific community so long as proper attribution is given to the journal # 
# article from which it was obtained.                                        #
#                                                                            #
##############################################################################
data_I
_audit_creation_method     SHELXL-97
_chemical_name_systematic
;
Potassium sodium dioxidomolybdenum(VI) arsenate
;
_chemical_name_common     ?
_chemical_formula_moiety     'As Mo O6, 0.11(Na2), 0.78(K)'
_chemical_formula_sum     'As K0.78 Mo Na0.22 O6'
_chemical_formula_iupac     'K0.78 Na0.22 Mo O2 As O4'
_chemical_formula_weight     302.47
_chemical_melting_point     ?
_symmetry_cell_setting     orthorhombic
_symmetry_space_group_name_H-M     'P n m a'
_symmetry_space_group_name_Hall     '-P 2ac 2n'
loop_
    _symmetry_equiv_pos_as_xyz
    'x, y, z'
    '-x+1/2, -y, z+1/2'
    'x+1/2, -y+1/2, -z+1/2'
    '-x, y+1/2, -z'
    '-x, -y, -z'
    'x-1/2, y, -z-1/2'
    '-x-1/2, y-1/2, z-1/2'
    'x, -y-1/2, z'
_cell_length_a     10.5672(9)
_cell_length_b     6.6323(8)
_cell_length_c     6.9621(8)
_cell_angle_alpha     90.00
_cell_angle_beta     90.00
_cell_angle_gamma     90.00
_cell_volume     487.94(9)
_cell_formula_units_Z     4
_cell_measurement_reflns_used     25
_cell_measurement_theta_min     10
_cell_measurement_theta_max     15
_cell_measurement_temperature     298(2)
_exptl_crystal_description     prism
_exptl_crystal_colour     yellow
_exptl_crystal_size_max     0.45
_exptl_crystal_size_mid     0.33
_exptl_crystal_size_min     0.23
_exptl_crystal_density_diffrn     4.117
_exptl_crystal_density_meas     ?
_exptl_crystal_density_method     'not measured'
_exptl_crystal_F_000     561
_exptl_absorpt_coefficient_mu     10.050
_exptl_absorpt_correction_type     psi-scan
_exptl_absorpt_process_details     '(North <i>et al.</i>, 1968)'
_exptl_absorpt_correction_T_min     0.025
_exptl_absorpt_correction_T_max     0.098
_exptl_special_details     ?
_diffrn_ambient_temperature     298(2)
_diffrn_radiation_type     MoK\a
_diffrn_radiation_wavelength     0.71073
_diffrn_radiation_source     'fine-focus sealed tube'
_diffrn_radiation_monochromator     graphite
_diffrn_measurement_device_type     'Enraf--Nonius CAD-4'
_diffrn_measurement_method     '\w/2\q'
_diffrn_detector_area_resol_mean     ?
_diffrn_reflns_number     1413
_diffrn_reflns_av_R_equivalents     0.0368
_diffrn_reflns_av_sigmaI/netI     0.0277
_diffrn_reflns_theta_min     3.50
_diffrn_reflns_theta_max     26.95
_diffrn_reflns_theta_full     26.95
_diffrn_measured_fraction_theta_max     0.998
_diffrn_measured_fraction_theta_full     0.998
_diffrn_reflns_limit_h_min     -1
_diffrn_reflns_limit_h_max     13
_diffrn_reflns_limit_k_min     -1
_diffrn_reflns_limit_k_max     8
_diffrn_reflns_limit_l_min     -8
_diffrn_reflns_limit_l_max     8
_diffrn_standards_number     2
_diffrn_standards_interval_count     ?
_diffrn_standards_interval_time     120
_diffrn_standards_decay_%     1.2
_refine_special_details
;
Refinement of <i>F</i>^2^ against ALL reflections. The weighted <i>R</i>-factor
<i>wR</i> and goodness of fit <i>S</i> are based on <i>F</i>^2^, conventional
<i>R</i>-factors <i>R</i> are based on <i>F</i>, with <i>F</i> set to zero for
negative <i>F</i>^2^. The threshold expression of <i>F</i>^2^ >
\s(<i>F</i>^2^) is used only for calculating <i>R</i>-factors(gt) <i>etc</i>.
and is not relevant to the choice of reflections for refinement.
<i>R</i>-factors based on <i>F</i>^2^ are statistically about twice as large
as those based on <i>F</i>, and <i>R</i>- factors based on ALL data will be
even larger.
;
_reflns_number_total     576
_reflns_number_gt     553
_reflns_threshold_expression     I>2\s(I)
_refine_ls_structure_factor_coef     Fsqd
_refine_ls_matrix_type     full
_refine_ls_R_factor_all     0.0254
_refine_ls_R_factor_gt     0.0246
_refine_ls_wR_factor_gt     0.0667
_refine_ls_wR_factor_ref     0.0670
_refine_ls_goodness_of_fit_ref     1.170
_refine_ls_restrained_S_all     1.169
_refine_ls_number_reflns     576
_refine_ls_number_parameters     64
_refine_ls_number_restraints     1
_refine_ls_weighting_scheme     calc
_refine_ls_weighting_details
         'calc w=1/[\s^2^(Fo^2^)+(0.0355P)^2^+0.6861P] where P=(Fo^2^+2Fc^2^)/3'
_atom_sites_solution_primary     direct
_atom_sites_solution_secondary     difmap
_refine_ls_shift/su_max     0.000
_refine_ls_shift/su_mean     0.000
_refine_diff_density_max     0.640
_refine_diff_density_min     -1.127
_refine_ls_extinction_method     SHELXL
_refine_ls_extinction_coef     0.041(2)
_refine_ls_extinction_expression
                                  'Fc^*^=kFc[1+0.001xFc^2^\l^3^/sin(2\q)]^-1/4^'
loop_
    _atom_type_symbol
    _atom_type_description
    _atom_type_scat_dispersion_real
    _atom_type_scat_dispersion_imag
    _atom_type_scat_source
    'O' 'O' 0.0106 0.0060
                         'International Tables Vol C Tables 4.2.6.8 and 6.1.1.4'
    'As' 'As' 0.0499 2.0058
                         'International Tables Vol C Tables 4.2.6.8 and 6.1.1.4'
    'K' 'K' 0.2009 0.2494
                         'International Tables Vol C Tables 4.2.6.8 and 6.1.1.4'
    'Mo' 'Mo' -1.6832 0.6857
                         'International Tables Vol C Tables 4.2.6.8 and 6.1.1.4'
    'Na' 'Na' 0.0362 0.0249
                         'International Tables Vol C Tables 4.2.6.8 and 6.1.1.4'
_computing_data_collection
                'CAD-4 EXPRESS (Duisenberg, 1992; Mac\'i\<cek & Yordanov, 1992)'
_computing_cell_refinement
                'CAD-4 EXPRESS (Duisenberg, 1992; Mac\'i\<cek & Yordanov, 1992)'
_computing_data_reduction     'XCAD4 (Harms & Wocadlo, 1995)'
_computing_structure_solution     'SHELXS97 (Sheldrick, 2008)'
_computing_structure_refinement     'SHELXL97 (Sheldrick, 2008)'
_computing_molecular_graphics     'Diamond  (Brandenburg, 1998)'
_computing_publication_material
                                   'WinGX publication routines (Farrugia, 2012)'
loop_
    _atom_site_type_symbol
    _atom_site_label
    _atom_site_fract_x
    _atom_site_fract_y
    _atom_site_fract_z
    _atom_site_U_iso_or_equiv
    _atom_site_adp_type
    _atom_site_calc_flag
    _atom_site_refinement_flags
    _atom_site_occupancy
    _atom_site_symmetry_multiplicity
    _atom_site_disorder_assembly
    _atom_site_disorder_group
    Mo Mo1 0.33773(3) 0.2500 0.04848(5) 0.0073(2) Uani d S 1 2 . .
    As As1 0.15597(4) 0.2500 0.46230(6) 0.0063(2) Uani d S 1 2 . .
    K K1 0.0000 0.0000 1.0000 0.026(2) Uani d SP 0.78(4) 2 . .
    Na Na1 0.019(4) 0.004(7) 0.909(13) 0.045(8) Uani d P 0.11(2) 1 . .
    O O1 0.4059(3) 0.2500 0.8266(5) 0.0162(7) Uani d S 1 2 . .
    O O2 0.5287(3) 0.2500 0.1823(5) 0.0112(6) Uani d S 1 2 . .
    O O3 0.1832(3) 0.2500 0.9890(5) 0.0221(8) Uani d S 1 2 . .
    O O4 0.1507(2) 0.0449(4) 0.6066(3) 0.0135(5) Uani d . 1 1 . .
    O O5 0.2973(3) 0.2500 0.3516(4) 0.0108(6) Uani d S 1 2 . .
loop_
    _atom_site_aniso_label
    _atom_site_aniso_U_11
    _atom_site_aniso_U_22
    _atom_site_aniso_U_33
    _atom_site_aniso_U_12
    _atom_site_aniso_U_13
    _atom_site_aniso_U_23
    Mo1 0.0091(3) 0.0092(3) 0.0037(3) 0.000 -0.00043(12) 0.000
    As1 0.0082(3) 0.0069(3) 0.0038(3) 0.000 0.00037(14) 0.000
    K1 0.0228(19) 0.0218(13) 0.034(5) -0.0057(8) 0.0014(16) -0.0102(19)
    Na1 0.050(17) 0.039(15) 0.05(2) -0.019(11) 0.011(16) -0.025(18)
    O1 0.0176(15) 0.0227(17) 0.0082(15) 0.000 0.0042(12) 0.000
    O2 0.0107(12) 0.0181(16) 0.0047(14) 0.000 0.0007(13) 0.000
    O3 0.0126(14) 0.042(2) 0.0118(16) 0.000 -0.0015(14) 0.000
    O4 0.0235(13) 0.0091(10) 0.0079(10) -0.0024(8) 0.0005(9) 0.0024(8)
    O5 0.0081(13) 0.0167(15) 0.0076(14) 0.000 0.0014(11) 0.000
_geom_special_details
;
All e.s.d.'s (except the e.s.d. in the dihedral angle between two l.s. planes)
are estimated using the full covariance matrix. The cell e.s.d.'s are taken
into account individually in the estimation of e.s.d.'s in distances, angles
and torsion angles; correlations between e.s.d.'s in cell parameters are only
used when they are defined by crystal symmetry. An approximate (isotropic)
treatment of cell e.s.d.'s is used for estimating e.s.d.'s involving l.s.
planes.
;
loop_
    _geom_bond_atom_site_label_1
    _geom_bond_atom_site_label_2
    _geom_bond_site_symmetry_2
    _geom_bond_distance
    _geom_bond_publ_flag
    Mo1 O3 1_554 1.685(3) ?
    Mo1 O1 1_554 1.704(3) ?
    Mo1 O4 7_665 2.001(2) ?
    Mo1 O4 2_554 2.001(2) ?
    Mo1 O5 . 2.153(3) ?
    Mo1 O2 . 2.223(3) ?
    As1 O2 6_556 1.680(3) ?
    As1 O5 . 1.681(3) ?
    As1 O4 8_565 1.692(2) ?
    As1 O4 . 1.692(2) ?
    K1 O3 5_557 2.550(3) ?
    K1 O3 . 2.550(3) ?
    K1 O2 6_557 2.781(3) ?
    K1 O2 2 2.781(3) ?
    K1 O5 6_557 2.899(2) ?
    K1 O5 2 2.899(2) ?
    K1 O1 2 2.985(3) ?
    K1 O1 6_557 2.985(3) ?
    K1 O4 5_557 3.182(2) ?
    K1 O4 . 3.182(2) ?
    Na1 O2 2 2.36(5) ?
    Na1 O3 . 2.45(3) ?
    Na1 O4 . 2.54(9) ?
    Na1 O5 2 2.60(4) ?
    Na1 O1 6_557 2.61(7) ?
    Na1 O3 5_557 2.81(6) ?
loop_
    _geom_angle_atom_site_label_1
    _geom_angle_atom_site_label_2
    _geom_angle_atom_site_label_3
    _geom_angle_site_symmetry_1
    _geom_angle_site_symmetry_3
    _geom_angle
    _geom_angle_publ_flag
    O3 Mo1 O1 1_554 1_554 100.77(16) ?
    O3 Mo1 O4 1_554 7_665 96.26(7) ?
    O1 Mo1 O4 1_554 7_665 99.06(7) ?
    O3 Mo1 O4 1_554 2_554 96.26(7) ?
    O1 Mo1 O4 1_554 2_554 99.06(7) ?
    O4 Mo1 O4 7_665 2_554 155.61(13) ?
    O3 Mo1 O5 1_554 . 92.79(14) ?
    O1 Mo1 O5 1_554 . 166.44(13) ?
    O4 Mo1 O5 7_665 . 79.28(7) ?
    O4 Mo1 O5 2_554 . 79.28(7) ?
    O3 Mo1 O2 1_554 . 169.45(15) ?
    O1 Mo1 O2 1_554 . 89.78(14) ?
    O4 Mo1 O2 7_665 . 81.94(6) ?
    O4 Mo1 O2 2_554 . 81.94(6) ?
    O5 Mo1 O2 . . 76.66(12) ?
    O2 As1 O5 6_556 . 115.90(16) ?
    O2 As1 O4 6_556 8_565 109.23(9) ?
    O5 As1 O4 . 8_565 107.55(9) ?
    O2 As1 O4 6_556 . 109.23(10) ?
    O5 As1 O4 . . 107.55(9) ?
    O4 As1 O4 8_565 . 107.03(16) ?
    O3 K1 O2 5_557 6_557 116.53(10) ?
    O3 K1 O2 . 6_557 63.47(10) ?
    O3 K1 O2 5_557 2 63.47(10) ?
    O3 K1 O2 . 2 116.53(10) ?
    O3 K1 O5 5_557 6_557 78.48(7) ?
    O3 K1 O5 . 6_557 101.52(7) ?
    O2 K1 O5 6_557 6_557 57.05(9) ?
    O2 K1 O5 2 6_557 122.95(9) ?
    O3 K1 O5 5_557 2 101.52(7) ?
    O3 K1 O5 . 2 78.48(7) ?
    O2 K1 O5 6_557 2 122.95(9) ?
    O2 K1 O5 2 2 57.05(9) ?
    O3 K1 O1 5_557 2 82.47(8) ?
    O3 K1 O1 . 2 97.53(8) ?
    O2 K1 O1 6_557 2 71.87(6) ?
    O2 K1 O1 2 2 108.13(6) ?
    O5 K1 O1 6_557 2 107.00(8) ?
    O5 K1 O1 2 2 73.00(8) ?
    O3 K1 O1 5_557 6_557 97.53(8) ?
    O3 K1 O1 . 6_557 82.47(8) ?
    O2 K1 O1 6_557 6_557 108.13(6) ?
    O2 K1 O1 2 6_557 71.87(6) ?
    O5 K1 O1 6_557 6_557 73.00(8) ?
    O5 K1 O1 2 6_557 107.00(8) ?
    O3 K1 O4 5_557 5_557 62.19(9) ?
    O3 K1 O4 . 5_557 117.81(9) ?
    O2 K1 O4 6_557 5_557 54.95(7) ?
    O2 K1 O4 2 5_557 125.05(7) ?
    O5 K1 O4 6_557 5_557 51.47(6) ?
    O5 K1 O4 2 5_557 128.53(6) ?
    O1 K1 O4 2 5_557 57.25(7) ?
    O1 K1 O4 6_557 5_557 122.75(7) ?
    O3 K1 O4 5_557 . 117.81(9) ?
    O3 K1 O4 . . 62.19(9) ?
    O2 K1 O4 6_557 . 125.05(7) ?
    O2 K1 O4 2 . 54.95(7) ?
    O5 K1 O4 6_557 . 128.53(6) ?
    O5 K1 O4 2 . 51.47(6) ?
    O1 K1 O4 2 . 122.75(7) ?
    O1 K1 O4 6_557 . 57.25(7) ?
    O2 Na1 O3 2 . 141(4) ?
    O2 Na1 O4 2 . 69(2) ?
    O3 Na1 O4 . . 74.2(19) ?
    O2 Na1 O5 2 2 66.1(13) ?
    O3 Na1 O5 . 2 86.5(11) ?
    O4 Na1 O5 . 2 62.1(16) ?
    O2 Na1 O1 2 6_557 86(2) ?
    O3 Na1 O1 . 6_557 93(2) ?
    O4 Na1 O1 . 6_557 70(2) ?
    O5 Na1 O1 2 6_557 131(4) ?
    O2 Na1 O3 2 5_557 65.1(9) ?
    O3 Na1 O3 . 5_557 152(4) ?
    O4 Na1 O3 . 5_557 134(2) ?
    O5 Na1 O3 2 5_557 102.7(16) ?
    O1 Na1 O3 6_557 5_557 100.6(10) ?
_iucr_refine_instructions_details
;
TITL zid23 in P n m a
CELL  0.71073  10.5672   6.6323   6.9621   90.000   90.000   90.000
ZERR     4.00   0.0009   0.0008   0.0008    0.000    0.000    0.000
LATT   1
SYMM  1/2 - X, - Y, 1/2 + Z
SYMM  1/2 + X, 1/2 - Y, 1/2 - Z
SYMM  - X, 1/2 + Y, - Z
SFAC  O    AS   K    MO   NA
UNIT  24   4    3.12    4    0.89
PLAN   20
SUMP 0.5  0.005  1. 2 1. 3
ACTA
BOND
L.S.  10
WGHT    0.035500    0.686100
EXTI    0.040638
FVAR       0.76013   0.38935   0.11124
MO1   4    0.337730    0.250000    0.048482    10.50000    0.00913    0.00917 =
         0.00368    0.00000   -0.00043    0.00000
AS1   2    0.155973    0.250000    0.462301    10.50000    0.00815    0.00685 =
         0.00375    0.00000    0.00037    0.00000
K1    3    0.000000    0.000000    1.000000    21.00000    0.02282    0.02177 =
         0.03388   -0.01021    0.00144   -0.00572
NA1   5    0.019128    0.003657    0.909378    31.00000    0.05029    0.03892 =
         0.04508   -0.02538    0.01117   -0.01858
O1    1    0.405893    0.250000    0.826613    10.50000    0.01761    0.02273 =
         0.00820    0.00000    0.00420    0.00000
O2    1    0.528713    0.250000    0.182274    10.50000    0.01067    0.01813 =
         0.00471    0.00000    0.00072    0.00000
O3    1    0.183197    0.250000    0.989021    10.50000    0.01259    0.04195 =
         0.01183    0.00000   -0.00151    0.00000
O4    1    0.150688    0.044882    0.606596    11.00000    0.02353    0.00909 =
         0.00790    0.00237    0.00054   -0.00241
O5    1    0.297331    0.250000    0.351627    10.50000    0.00805    0.01670 =
         0.00759    0.00000    0.00141    0.00000
HKLF 4
REM  zid23 in P n m a
REM R1 =  0.0246 for    553 Fo > 4sig(Fo)  and  0.0254 for all    576 data
REM     64 parameters refined using      1 restraints
END
WGHT      0.0355      0.6861
REM Highest difference peak  0.640,  deepest hole -1.127,  1-sigma level  0.211
Q1    1   0.3290  0.2500  0.3772  10.50000  0.05    0.64
Q2    1   0.1650 -0.0496  0.7467  11.00000  0.05    0.62
Q3    1   0.1610  0.1311  0.2896  11.00000  0.05    0.54
Q4    1  -0.0093 -0.0262  0.8365  11.00000  0.05    0.54
Q5    1   0.3467  0.1490  0.2293  11.00000  0.05    0.52
Q6    1   0.1553  0.1899  1.0281  11.00000  0.05    0.51
Q7    1   0.3469  0.2500  0.7821  10.50000  0.05    0.51
Q8    1   0.1605  0.2500  1.1385  10.50000  0.05    0.51
Q9    1   0.2098  0.2500  0.3773  10.50000  0.05    0.50
Q10   1   0.1098  0.2500  0.3710  10.50000  0.05    0.48
Q11   1   0.4958  0.2500  0.1267  10.50000  0.05    0.46
Q12   1   0.3744  0.2500  0.9308  10.50000  0.05    0.46
Q13   1   0.2043  0.0135  0.5400  11.00000  0.05    0.45
Q14   1   0.6193  0.1839  0.1890  11.00000  0.05    0.43
Q15   1   0.1948  0.2500  0.7021  10.50000  0.05    0.43
Q16   1   0.0214 -0.2500  0.9368  10.50000  0.05    0.41
Q17   1   0.5307  0.2500  0.7043  10.50000  0.05    0.40
Q18   1   0.3879  0.2500  0.1396  10.50000  0.05    0.39
Q19   1   0.1544  0.2500  0.7256  10.50000  0.05    0.38
Q20   1   0.1901 -0.0101  0.3912  11.00000  0.05    0.36
;
data_global
_journal_date_recd_electronic     2013-06-26
_journal_date_accepted     2013-07-04
_journal_name_full     'Acta Crystallographica, Section E'
_journal_year     2013
_journal_volume     69
_journal_issue      8
_journal_page_first     i47
_journal_page_last     i47
_journal_paper_category     QI
_journal_paper_doi     10.1107/S1600536813018540
_journal_coeditor_code     BR2228
_publ_contact_author_name     'Prof. M. F. Zid'
_publ_contact_author_address
;
Laboratoire de Mat\'eriaux et Cristallochimie
Facult\'e des Sciences de Tunis
Universit\'e de Tunis ElManar
2092 ElManar II Tunis
Tunisia
;
_publ_contact_author_email     'faouzi.zid@fst.rnu.tn'
_publ_contact_author_fax     '216(1) 88 34 24'
_publ_contact_author_phone     '216(1) 88 22 00'
_publ_section_title
;
K~0.78~Na~0.22~MoO~2~AsO~4~
;
loop_
    _publ_author_name
    _publ_author_address
    'Jouini, Raja'
;
Laboratoire de Mat\'eriaux et Cristallochimie
Facult\'e des Sciences de Tunis
Universit\'e de Tunis El Manar
2092 ElManar II Tunis
Tunisia
;
    'Bouzidi, Chahira'
;
Laboratoire de Mat\'eriaux et Cristallochimie
Facult\'e des Sciences de Tunis
Universit\'e de Tunis El Manar
2092 ElManar II Tunis
Tunisia
;
    'Zid, Mohamed Faouzi'
;
Laboratoire de Mat\'eriaux et Cristallochimie
Facult\'e des Sciences de Tunis
Universit\'e de Tunis El Manar
2092 ElManar II Tunis
Tunisia
;
    'Driss, Ahmed'
;
Laboratoire de Mat\'eriaux et Cristallochimie
Facult\'e des Sciences de Tunis
Universit\'e de Tunis El Manar
2092 ElManar II Tunis
Tunisia
;
