# Supplementary material for: K0.78Na0.22MoO2AsO4
Source: Acta Crystallogr Sect E Struct Rep Online. 2013 Jul 10;69(Pt 8):i47. doi: 10.1107/S1600536813018540 (PMC3793666; doi:10.1107/S1600536813018540)
Supplement: Supplementary file 2 [file e-69-00i47-Isup2.hkl]

#
# h,k,l, Fc-squared, Fo-squared, sigma(Fo-squared) and status flag
#
data_I
_shelx_title ' zid23 in P n m a'
_shelx_refln_list_code          4
_shelx_F_calc_maximum      288.82
_exptl_crystal_F_000       561.07
_reflns_d_resolution_high  0.7841
 
loop_
 _symmetry_equiv_pos_as_xyz
 'x, y, z'
 '-x+1/2, -y, z+1/2'
 'x+1/2, -y+1/2, -z+1/2'
 '-x, y+1/2, -z'
 '-x, -y, -z'
 'x-1/2, y, -z-1/2'
 '-x-1/2, y-1/2, z-1/2'
 'x, -y-1/2, z'
 
_cell_length_a    10.5672
_cell_length_b     6.6323
_cell_length_c     6.9621
_cell_angle_alpha  90.000
_cell_angle_beta   90.000
_cell_angle_gamma  90.000
 
_shelx_F_squared_multiplier     1.000
 
loop_
 _refln_index_h
 _refln_index_k
 _refln_index_l
 _refln_F_squared_calc
 _refln_F_squared_meas
 _refln_F_squared_sigma
 _refln_observed_status
   2   0   0     5844.42     6353.56     30.63 o
   4   0   0    16533.10    17444.56     75.98 o
   6   0   0    63872.72    74332.57    878.67 o
   8   0   0      142.16      133.01      9.19 o
  10   0   0     7393.10     6921.59     75.57 o
  12   0   0    10572.26     9952.08    106.03 o
   2   1   0      238.68      232.82      5.23 o
   4   1   0      315.84      272.73      6.91 o
   6   1   0      103.84      107.00      7.95 o
   8   1   0      857.17      802.12     42.64 o
  10   1   0      795.12      760.07     17.73 o
  12   1   0      251.49      231.99     12.07 o
   2   2   0    19343.75    19432.07     80.70 o
   4   2   0    21007.46    22438.57    101.20 o
   6   2   0    16993.00    17181.93    103.07 o
   8   2   0     4228.41     3955.82     60.35 o
  10   2   0     8832.49    10016.85    148.19 o
  12   2   0     4573.25     4569.03     82.46 o
   2   3   0     2070.80     2051.60     26.81 o
   4   3   0     1273.85     1200.28     22.72 o
   6   3   0       29.89       31.82      2.96 o
   8   3   0      112.67      100.56      7.61 o
  10   3   0      801.68      764.60     28.85 o
  12   3   0       36.58       23.56     14.28 o
   0   4   0    83415.38    86929.16   1036.90 o
   2   4   0     2388.59     2270.09     32.87 o
   4   4   0     7143.33     7003.97     63.64 o
   6   4   0    31562.44    33444.42    170.86 o
   8   4   0      128.40      152.02     10.45 o
  10   4   0     4744.88     4478.81     71.36 o
   2   5   0       92.54       73.56      6.08 o
   4   5   0       20.10       17.57      6.65 o
   6   5   0      348.11      291.69     16.72 o
   8   5   0      483.17      460.37     21.67 o
  10   5   0      451.44      444.11     23.93 o
   0   6   0    22185.56    22093.78    143.12 o
   2   6   0     6077.41     5956.89     70.40 o
   4   6   0    10235.71    10024.02     96.59 o
   6   6   0    10071.44     9789.63    102.20 o
   8   6   0     1227.41     1142.30     37.56 o
   2   7   0      411.69      429.21     20.84 o
   4   7   0      510.46      491.82     24.16 o
   6   7   0        4.82        1.07     10.21 o
   0   8   0    15460.80    15825.06    148.33 o
   2   8   0      733.76      661.23     29.52 o
   4   8   0     1860.27     1796.88     50.75 o
   1   0   1    13329.89    11725.08    560.08 o
   2   0   1      783.03      808.79     26.88 o
   3   0   1    76472.22    68826.66   6263.25 o
   4   0   1     5029.21     5355.42    244.83 o
   5   0   1      124.24      208.86     53.72 o
   6   0   1        0.46       12.06      4.08 o
   7   0   1    14690.82    14434.23    461.22 o
   8   0   1      148.24      147.23      7.68 o
   9   0   1    21913.67    21465.74    224.99 o
  10   0   1      184.63      173.35      7.92 o
  11   0   1      555.92      556.07     17.09 o
  12   0   1       56.27       49.81      3.73 o
  13   0   1     6672.81     6252.28     64.73 o
   0   1   1     6948.67     7561.98     53.27 o
   1   1   1      644.34      652.49      6.32 o
   2   1   1      851.90      848.75     13.64 o
   3   1   1       51.39       76.15      3.05 o
   4   1   1        3.28       32.55     12.39 o
   5   1   1      252.57      259.83     16.40 o
   6   1   1     4047.33     3925.22     90.11 o
   7   1   1      405.85      388.92      8.40 o
   8   1   1      176.55      164.55      5.73 o
   9   1   1      978.11      926.93     15.00 o
  10   1   1      744.99      704.44     21.77 o
  11   1   1      161.27      169.87      8.55 o
  12   1   1      161.91      151.88      6.08 o
  13   1   1      963.48      930.86     17.60 o
   1   2   1    25279.54    26001.89    566.42 o
   2   2   1      685.04      743.22     10.87 o
   3   2   1    11220.82    10666.93    127.74 o
   4   2   1     1412.06     1338.95     17.95 o
   5   2   1     3723.59     3450.54     86.10 o
   6   2   1      203.27      230.55      9.67 o
   7   2   1    18406.12    18562.86    453.03 o
   8   2   1       99.25      105.04      6.49 o
   9   2   1     8048.20     8062.03    236.16 o
  10   2   1      177.57      184.41     11.08 o
  11   2   1      212.45      229.59     11.57 o
  12   2   1        2.74        7.62      9.34 o
  13   2   1     8040.01     8131.82    188.85 o
   0   3   1     8293.44     8206.05     80.51 o
   1   3   1     1663.14     1582.62     11.89 o
   2   3   1      828.88      834.16     12.85 o
   3   3   1       11.98       24.72      1.79 o
   4   3   1      343.04      298.21      8.64 o
   5   3   1      790.82      795.95     14.90 o
   6   3   1     4424.67     4143.86     36.84 o
   7   3   1      566.76      531.98     14.40 o
   8   3   1       54.00       55.57      3.31 o
   9   3   1      268.59      250.83     25.08 o
  10   3   1      972.56      933.22     55.04 o
  11   3   1      259.05      289.63     14.63 o
  12   3   1      210.45      221.40     43.47 o
   1   4   1     5191.58     5173.82     40.90 o
   2   4   1       45.60       51.67     13.52 o
   3   4   1    33701.66    35848.86   1142.71 o
   4   4   1     1198.80     1180.88     28.26 o
   5   4   1       17.35       34.07      8.89 o
   6   4   1       20.95       26.70      9.50 o
   7   4   1     7974.75     7769.56     81.12 o
   8   4   1       22.94       28.96      4.34 o
   9   4   1    14186.68    14083.01    231.63 o
  10   4   1      126.66      115.20      9.34 o
  11   4   1      233.80      254.09     26.10 o
   0   5   1     1305.00     1298.85     40.09 o
   1   5   1       27.79       25.58      2.18 o
   2   5   1      256.73      243.78      9.79 o
   3   5   1      104.53      111.11     11.29 o
   4   5   1       13.45       12.89      4.42 o
   5   5   1       31.24       33.46      4.39 o
   6   5   1     1226.88     1125.43     22.14 o
   7   5   1       90.22       96.14      5.48 o
   8   5   1      128.52      118.46      7.14 o
   9   5   1      731.06      656.35     19.78 o
  10   5   1      303.86      283.58     14.11 o
   1   6   1     8999.75     8950.47     52.60 o
   2   6   1        5.20       10.81      6.66 o
   3   6   1     9649.80     9724.60     67.14 o
   4   6   1      447.99      435.72     20.87 o
   5   6   1     1723.08     1644.81     35.26 o
   6   6   1        7.75       18.92      5.75 o
   7   6   1     9566.20     9631.60     75.36 o
   8   6   1        2.33        4.07      9.75 o
   9   6   1     5132.21     5065.36     58.44 o
   0   7   1     2178.84     2263.11     34.02 o
   1   7   1      262.94      260.86      8.47 o
   2   7   1      233.29      226.51     20.19 o
   3   7   1        1.57       -0.48      5.56 o
   4   7   1      235.08      236.58     10.92 o
   5   7   1      191.14      190.27      9.44 o
   6   7   1     1518.90     1575.07     51.71 o
   7   7   1      273.77      242.29     20.95 o
   1   8   1     1469.34     1523.02     22.32 o
   2   8   1        6.86       12.07      5.34 o
   3   8   1     9117.58     9470.41     81.90 o
   4   8   1      117.86      106.97      6.84 o
   0   0   2    68286.49    49686.53    247.87 o
   1   0   2      462.33      422.53     12.91 o
   2   0   2     5229.03     5026.59    315.54 o
   3   0   2       24.74       36.61      2.35 o
   4   0   2     8549.32     8538.45    639.30 o
   5   0   2     3746.17     3709.08    188.85 o
   6   0   2    37743.04    36800.60   4284.17 o
   7   0   2      270.90      299.20     11.84 o
   8   0   2       27.97       31.48      2.70 o
   9   0   2      126.40      122.45     21.33 o
  10   0   2     6002.88     5942.03    115.81 o
  11   0   2     1089.57     1055.28     25.87 o
  12   0   2     8324.02     7942.88    131.89 o
  13   0   2      125.55      106.26      5.95 o
   1   1   2     3179.04     3074.98     27.08 o
   2   1   2      560.19      652.47     14.13 o
   3   1   2     5234.54     4718.46     84.58 o
   4   1   2      126.42      163.85      5.31 o
   5   1   2     1382.22     1322.31     26.72 o
   6   1   2      288.54      287.10     10.22 o
   7   1   2     5607.63     5648.15    154.46 o
   8   1   2      171.02      171.62      7.33 o
   9   1   2     4985.69     4955.26    102.09 o
  10   1   2       50.88       50.94      2.40 o
  11   1   2        4.51        4.90      4.56 o
  12   1   2      141.59      147.76      5.73 o
  13   1   2     1617.18     1529.02     24.86 o
   0   2   2    16516.92    17431.65    518.06 o
   1   2   2     1637.66     1873.85     16.94 o
   2   2   2    18658.93    19235.75    148.09 o
   3   2   2      405.03      434.29     16.21 o
   4   2   2    19793.74    20344.80     89.46 o
   5   2   2        4.61        3.44      4.17 o
   6   2   2    14380.01    14614.49    455.26 o
   7   2   2       47.44       61.82      3.67 o
   8   2   2     2139.62     2090.73     39.27 o
   9   2   2       50.93       64.70     13.25 o
  10   2   2     9936.29    10956.36    238.38 o
  11   2   2      230.78      251.88     30.05 o
  12   2   2     3981.95     4495.66    210.63 o
   1   3   2     4232.47     4160.86     22.11 o
   2   3   2      130.53      151.42     15.59 o
   3   3   2     9576.49     9373.05    120.97 o
   4   3   2       10.62       13.81      1.97 o
   5   3   2      827.08      818.68     17.01 o
   6   3   2      118.96      117.26      7.94 o
   7   3   2     6423.54     6597.61     86.59 o
   8   3   2      144.58      142.02     14.08 o
   9   3   2     5314.49     5303.64    206.81 o
  10   3   2       94.75       99.95      9.74 o
  11   3   2       67.40       79.85     12.61 o
  12   3   2       67.51       83.34     17.71 o
   0   4   2    30028.15    32211.45    435.14 o
   1   4   2       12.59       11.98      1.82 o
   2   4   2     2396.34     2315.55     70.82 o
   3   4   2       55.48       55.55      3.24 o
   4   4   2     4962.66     4848.19     41.45 o
   5   4   2      780.79      726.78     25.05 o
   6   4   2    21129.91    21407.72    243.85 o
   7   4   2      129.70      123.61      6.79 o
   8   4   2       17.23       17.68      5.78 o
   9   4   2        7.67        4.48      8.33 o
  10   4   2     4220.14     4109.19    194.90 o
  11   4   2      555.94      518.93     22.11 o
   1   5   2     1021.64     1025.07     18.91 o
   2   5   2      170.71      165.22      8.24 o
   3   5   2     1819.23     1830.76     72.39 o
   4   5   2       33.09       32.09      3.51 o
   5   5   2      640.62      594.05     16.71 o
   6   5   2      258.92      240.11     11.53 o
   7   5   2     2099.02     2031.20    110.38 o
   8   5   2       79.19       87.70      4.91 o
   9   5   2     2281.44     2241.44     38.28 o
  10   5   2       48.58       25.76      8.24 o
   0   6   2     8176.59     8121.97     74.59 o
   1   6   2        3.78       17.86      2.57 o
   2   6   2     5142.64     5181.69     96.97 o
   3   6   2       17.32       19.04      3.49 o
   4   6   2     7703.80     7947.50    243.06 o
   5   6   2      211.17      197.38     10.24 o
   6   6   2     6789.51     6760.26     62.92 o
   7   6   2       95.17       97.57      5.77 o
   8   6   2      757.47      704.71     68.00 o
   9   6   2        4.05        5.70     20.37 o
   1   7   2     1332.56     1391.82     19.59 o
   2   7   2       19.65       23.40      3.58 o
   3   7   2     3902.14     3884.46     48.27 o
   4   7   2       31.66       32.29      3.92 o
   5   7   2      257.32      246.71     12.21 o
   6   7   2       44.10       46.62      3.76 o
   0   8   2     8386.35     8952.00     88.00 o
   1   8   2       19.52       25.79      3.88 o
   2   8   2      719.73      756.24     22.81 o
   3   8   2       38.92       23.15      9.33 o
   1   0   3       26.70       51.73      2.75 o
   2   0   3     4709.97     4457.18    288.95 o
   3   0   3    26710.25    23532.80   2467.73 o
   4   0   3     2061.71     2179.75    158.02 o
   5   0   3      216.03      239.54     11.33 o
   6   0   3       48.49       41.99      3.02 o
   7   0   3     2271.10     2293.91     60.23 o
   8   0   3      905.32      855.66     79.71 o
   9   0   3     7947.55     7901.89    610.28 o
  10   0   3      464.74      470.64     42.81 o
  11   0   3      355.56      333.10     16.53 o
  12   0   3       35.91       33.04      5.19 o
   0   1   3    21548.36    20472.44    625.22 o
   1   1   3      912.91      939.14     15.98 o
   2   1   3     4857.42     4721.39     95.36 o
   3   1   3      931.70      958.88     13.19 o
   4   1   3     7583.65     7203.96    195.21 o
   5   1   3       52.91       64.45      3.55 o
   6   1   3    11663.52    11349.11    334.44 o
   7   1   3     1660.46     1629.42     47.08 o
   8   1   3      391.77      381.52     21.81 o
   9   1   3      193.92      192.47     11.64 o
  10   1   3     4288.81     4242.11    116.52 o
  11   1   3      145.29      143.24      8.83 o
  12   1   3     3618.28     3642.34    115.19 o
   1   2   3     6468.37     6432.63     53.85 o
   2   2   3       28.74       14.29      4.02 o
   3   2   3    13822.08    14415.55    363.93 o
   4   2   3      271.05      232.73     13.53 o
   5   2   3     3874.98     3916.81     50.28 o
   6   2   3      507.35      520.41     18.60 o
   7   2   3     9375.15     9684.82     86.28 o
   8   2   3        9.55       19.29      8.25 o
   9   2   3     3751.20     4207.71     64.22 o
  10   2   3      464.01      566.52     25.87 o
  11   2   3        7.38       12.83     13.80 o
  12   2   3      282.75      331.61     18.62 o
   0   3   3    24706.66    27163.35    298.12 o
   1   3   3       94.06      108.67      7.62 o
   2   3   3     4126.26     4151.94     82.96 o
   3   3   3      657.76      681.05     16.09 o
   4   3   3     8303.62     8522.30     61.22 o
   5   3   3      327.94      335.23     16.22 o
   6   3   3    12867.63    13443.24     89.40 o
   7   3   3     1062.42     1098.99     26.26 o
   8   3   3      143.38      139.31      8.00 o
   9   3   3      218.94      239.67     12.30 o
  10   3   3     4632.80     5134.39    256.07 o
  11   3   3      233.64      291.12     24.27 o
   1   4   3      269.37      276.67     13.89 o
   2   4   3      927.55      891.40     18.32 o
   3   4   3    16836.75    17556.06    186.35 o
   4   4   3      634.11      641.64     17.97 o
   5   4   3      184.60      205.30     10.21 o
   6   4   3      107.57      106.89      5.77 o
   7   4   3     1999.29     2008.61     41.97 o
   8   4   3      336.37      355.56     17.70 o
   9   4   3     5907.04     6038.09    205.90 o
  10   4   3      354.21      377.75     24.47 o
   0   5   3     7558.85     7751.63     58.24 o
   1   5   3      210.55      217.70      7.32 o
   2   5   3     2022.10     2013.51     29.75 o
   3   5   3      224.09      217.84     10.72 o
   4   5   3     3088.96     3185.78     39.76 o
   5   5   3       15.07        7.55      5.83 o
   6   5   3     5213.96     5475.75    108.59 o
   7   5   3      573.39      575.92     19.23 o
   8   5   3      355.95      340.87     26.82 o
   9   5   3       86.51       92.01      8.89 o
   1   6   3     2544.13     2536.21     25.70 o
   2   6   3      269.71      276.67     20.60 o
   3   6   3     5181.68     5225.70     54.40 o
   4   6   3      322.53      322.33     13.92 o
   5   6   3     1553.53     1439.22     29.92 o
   6   6   3       51.08       59.36      3.90 o
   7   6   3     3775.94     3741.91    102.28 o
   8   6   3      121.00      141.47     18.05 o
   0   7   3     9044.73     9561.51    119.30 o
   1   7   3       10.36       19.80      2.51 o
   2   7   3     1372.82     1353.35     30.06 o
   3   7   3      115.54      132.54     17.83 o
   4   7   3     3053.11     3123.48     46.83 o
   5   7   3      138.85      144.94      8.48 o
   6   7   3     5793.09     5954.82    179.62 o
   0   0   4     6452.76     6118.36     54.59 o
   1   0   4     2608.35     2634.39     54.84 o
   2   0   4       33.17       53.49     18.81 o
   3   0   4      172.20      182.89      8.80 o
   4   0   4      317.48      361.84     14.57 o
   5   0   4      206.36      220.42     22.24 o
   6   0   4     6491.63     6542.79    239.84 o
   7   0   4      854.33      899.08     57.60 o
   8   0   4        8.38       18.36      7.85 o
   9   0   4       61.18       62.68      4.72 o
  10   0   4      753.69      823.57     32.71 o
  11   0   4       81.47       85.67     16.20 o
  12   0   4     2238.40     2182.70     98.08 o
   1   1   4     8174.85     7895.88    151.75 o
   2   1   4      874.39      958.17     21.40 o
   3   1   4    31977.06    30175.28   1220.91 o
   4   1   4      555.92      603.12     24.40 o
   5   1   4     1231.18     1231.30     27.76 o
   6   1   4       12.91       17.74      3.23 o
   7   1   4     6415.88     6391.17    248.35 o
   8   1   4       13.93       23.29      4.36 o
   9   1   4     8615.35     8735.72    337.88 o
  10   1   4       15.06       19.62      5.95 o
  11   1   4      175.09      198.62      9.57 o
   0   2   4     5837.30     5697.99    169.58 o
   1   2   4      737.24      664.63     15.45 o
   2   2   4     4123.99     4074.94    192.78 o
   3   2   4       41.57       45.40      7.32 o
   4   2   4     7614.06     7489.20    214.18 o
   5   2   4       49.21       46.19     14.30 o
   6   2   4     4341.52     4461.15    131.35 o
   7   2   4      649.27      692.03     24.18 o
   8   2   4      391.98      431.04     57.53 o
   9   2   4      191.51      191.43     10.96 o
  10   2   4     4417.10     4772.48    192.86 o
  11   2   4       14.22       14.92     10.59 o
   1   3   4     6854.64     6699.92     62.22 o
   2   3   4     2047.77     1936.93     29.49 o
   3   3   4    27948.52    29581.00    135.05 o
   4   3   4      824.00      829.51     46.91 o
   5   3   4      878.79      869.98     25.70 o
   6   3   4       35.98       39.19      4.62 o
   7   3   4     6017.16     6181.32     70.25 o
   8   3   4      220.98      251.59     13.10 o
   9   3   4     8137.79     8438.88     94.51 o
  10   3   4        2.35       -7.56     19.85 o
  11   3   4       66.06       90.05     25.83 o
   0   4   4     5689.92     5541.71     50.49 o
   1   4   4      916.13      871.02     18.17 o
   2   4   4       86.45      101.36     19.64 o
   3   4   4       27.15       32.62      6.17 o
   4   4   4      607.79      615.49     18.21 o
   5   4   4       81.58       77.45      4.08 o
   6   4   4     4952.47     4832.56     57.68 o
   7   4   4      571.57      580.17     21.75 o
   8   4   4       26.59       43.22      4.18 o
   9   4   4       73.60       75.74     12.73 o
  10   4   4      814.89      860.64     31.51 o
   1   5   4     3940.99     4042.83     69.06 o
   2   5   4       55.79       50.05      6.24 o
   3   5   4    13889.05    14130.58    275.65 o
   4   5   4       69.82       68.03      3.97 o
   5   5   4      862.10      850.55     23.44 o
   6   5   4       11.86       23.66      6.62 o
   7   5   4     3805.79     3803.88     54.11 o
   8   5   4       43.39       51.27     15.56 o
   9   5   4     4956.93     5014.64     68.87 o
   0   6   4     1329.81     1271.40     27.95 o
   1   6   4      430.84      416.13     12.91 o
   2   6   4     1191.26     1135.50     40.21 o
   3   6   4        8.75        8.19      7.13 o
   4   6   4     2169.24     2199.74     38.46 o
   5   6   4       34.57       37.69      9.01 o
   6   6   4     1308.03     1275.54     31.63 o
   7   6   4      419.94      409.31     19.49 o
   1   7   4     2535.00     2511.94     36.77 o
   2   7   4      574.95      603.32     43.37 o
   3   7   4    10912.10    11631.78    325.35 o
   4   7   4      199.75      190.11     11.42 o
   1   0   5        1.41        9.17      4.31 o
   2   0   5      275.98      334.22     21.55 o
   3   0   5      184.75      194.89     19.90 o
   4   0   5       11.85       34.04     10.62 o
   5   0   5      319.81      293.33     22.04 o
   6   0   5       80.72       85.91      4.80 o
   7   0   5       20.53       61.02     20.09 o
   8   0   5      194.25      205.79     14.44 o
   9   0   5      356.70      377.78     20.25 o
  10   0   5      664.65      665.62     27.04 o
  11   0   5      137.21      146.32      7.43 o
   0   1   5    23580.41    22590.45    639.85 o
   1   1   5       13.51       34.44      4.33 o
   2   1   5     3538.65     3539.94     69.25 o
   3   1   5       19.43       38.06      3.28 o
   4   1   5    12729.50    12514.97    317.77 o
   5   1   5       48.41       68.25      3.11 o
   6   1   5    14214.37    14145.45    447.34 o
   7   1   5      191.12      185.78     10.44 o
   8   1   5      162.58      179.69      6.63 o
   9   1   5      451.75      494.62     19.49 o
  10   1   5     7809.53     8010.16    224.47 o
  11   1   5       87.14       72.14      4.45 o
   1   2   5     3345.22     3242.29    122.45 o
   2   2   5      480.72      475.92     17.56 o
   3   2   5      286.69      279.46     14.66 o
   4   2   5       63.18       64.22      4.24 o
   5   2   5      201.56      204.83     22.22 o
   6   2   5       28.72       47.58      5.76 o
   7   2   5     2066.97     2050.05     83.95 o
   8   2   5      307.60      306.83     16.31 o
   9   2   5       66.84      107.04     24.26 o
  10   2   5      628.78      679.93     30.63 o
   0   3   5    18479.84    19048.98   1097.41 o
   1   3   5      440.05      429.26     29.60 o
   2   3   5     2570.02     2400.28     37.73 o
   3   3   5       78.74       71.16      4.27 o
   4   3   5     9086.12     8779.39    333.74 o
   5   3   5      562.99      543.67     20.80 o
   6   3   5    11873.16    12106.58    600.27 o
   7   3   5      242.91      230.15     29.58 o
   8   3   5      122.41      156.42     23.83 o
   9   3   5      646.39      673.93     28.67 o
  10   3   5     6081.36     6419.48    290.58 o
   1   4   5       40.82       49.67      7.35 o
   2   4   5      213.95      211.68     11.34 o
   3   4   5      569.38      581.98     20.01 o
   4   4   5       34.00       44.36      3.68 o
   5   4   5      154.10      179.93     10.42 o
   6   4   5       42.91       50.37      4.28 o
   7   4   5       14.76       21.82     10.82 o
   8   4   5      200.83      199.94     21.52 o
   9   4   5      382.22      387.94     20.05 o
   0   5   5    13518.97    13570.88     97.11 o
   1   5   5        7.41       28.22     11.05 o
   2   5   5     2372.78     2284.02     57.17 o
   3   5   5        0.68        9.31      4.31 o
   4   5   5     7431.70     7446.81     74.70 o
   5   5   5        9.76        9.03      6.92 o
   6   5   5     8799.82     8684.02    271.37 o
   7   5   5       91.96       84.56      5.50 o
   1   6   5      823.05      794.28     17.14 o
   2   6   5      131.45      132.75      6.69 o
   3   6   5       18.34       18.72      8.28 o
   4   6   5       46.04       46.35      5.43 o
   5   6   5      137.95      151.71     11.66 o
   0   0   6      660.21      609.52     21.01 o
   1   0   6       22.21       25.33      3.81 o
   2   0   6      532.24      555.07     20.88 o
   3   0   6      336.32      342.89     24.24 o
   4   0   6      788.34      747.42     58.96 o
   5   0   6       50.74       52.80      4.59 o
   6   0   6        2.96        9.75     10.10 o
   7   0   6      177.50      180.87     10.22 o
   8   0   6       28.09       26.45     12.99 o
   9   0   6      539.25      562.85     31.13 o
   1   1   6     8125.10     7991.17    125.49 o
   2   1   6      448.94      446.79     13.70 o
   3   1   6    21602.01    21008.47    619.49 o
   4   1   6      542.71      550.29     22.87 o
   5   1   6     2608.80     2564.02     62.21 o
   6   1   6        3.69        0.12      5.59 o
   7   1   6     7855.89     7850.73    242.80 o
   8   1   6     1348.96     1407.15     36.01 o
   9   1   6     9282.38     9418.71    315.05 o
   0   2   6      296.30      311.04     37.77 o
   1   2   6      370.96      383.34     14.72 o
   2   2   6      128.25      151.74     10.72 o
   3   2   6      114.93      137.25      7.84 o
   4   2   6      183.36      208.10     11.56 o
   5   2   6      291.52      323.36     25.72 o
   6   2   6      139.98      147.70      8.28 o
   7   2   6      330.54      355.70     24.67 o
   8   2   6      121.57      118.70     11.56 o
   9   2   6      169.14      172.24     13.95 o
   1   3   6     5078.88     4892.63    166.90 o
   2   3   6      850.24      823.42     33.27 o
   3   3   6    15274.53    15583.34   1314.40 o
   4   3   6      646.02      595.35     23.64 o
   5   3   6     1918.71     1890.91    100.99 o
   6   3   6        8.52       14.53     16.58 o
   7   3   6     5094.12     5318.28    305.35 o
   8   3   6     1601.61     1624.36     88.48 o
   0   4   6      450.06      407.52     34.25 o
   1   4   6       44.66       40.06      3.15 o
   2   4   6      308.96      322.52     26.92 o
   3   4   6      149.84      155.82      8.92 o
   4   4   6      369.02      352.98     34.37 o
   5   4   6       29.97       40.85     10.62 o
   6   4   6        0.91       -3.15      8.83 o
   7   4   6      188.96      193.29     10.46 o
   1   5   6     5397.59     5310.70    106.73 o
   2   5   6      114.13      118.59     10.26 o
   3   5   6    13672.16    13693.28    836.35 o
   4   5   6      193.45      207.64     11.29 o
   5   5   6     1594.69     1523.14    115.33 o
   0   6   6        0.77       10.98      9.31 o
   1   6   6       67.32       69.46      3.36 o
   2   6   6       20.97       18.13      8.35 o
   1   0   7     1631.62     1678.98     26.79 o
   2   0   7      549.07      548.72     68.64 o
   3   0   7     1830.69     1883.77     41.30 o
   4   0   7      183.26      180.66     10.01 o
   5   0   7     1466.53     1452.99     38.49 o
   6   0   7      307.07      353.51     19.76 o
   7   0   7      892.63      946.46     46.22 o
   8   0   7      161.03      157.56     10.56 o
   0   1   7    16293.79    15941.76    283.13 o
   1   1   7      862.89      876.51     13.93 o
   2   1   7     2232.66     2292.53     53.65 o
   3   1   7       12.46       11.25      5.61 o
   4   1   7     4645.32     4736.26    112.97 o
   5   1   7      690.39      668.05     19.11 o
   6   1   7    12229.39    12192.67    354.70 o
   7   1   7      443.29      436.69     16.16 o
   8   1   7      125.06      135.61      7.14 o
   1   2   7      243.74      276.87     12.53 o
   2   2   7       44.56       55.49     13.81 o
   3   2   7     3749.62     3912.17    283.79 o
   4   2   7      684.81      668.83     26.62 o
   5   2   7      274.19      276.49     29.95 o
   6   2   7       41.22       36.59     10.79 o
   7   2   7      108.64      134.24     28.78 o
   0   3   7    11064.49    10712.64    671.91 o
   1   3   7      741.54      734.11     37.06 o
   2   3   7     1395.62     1365.25     80.14 o
   3   3   7       10.65        6.67      8.57 o
   4   3   7     2604.06     2644.31    118.55 o
   5   3   7      614.48      581.35     26.84 o
   6   3   7     9022.56     9553.13    637.99 o
   1   4   7     1118.49     1064.04     29.70 o
   2   4   7      137.09      138.37      7.02 o
   3   4   7     1277.00     1253.43    103.48 o
   4   4   7      208.15      217.52     14.14 o
   5   4   7      958.06      948.01     80.22 o
   0   5   7    11438.04    10793.36    546.39 o
   1   5   7      584.21      564.07     18.29 o
   2   5   7     1781.93     1646.17     41.54 o
   0   0   8     3078.71     2980.76     54.13 o
   1   0   8      700.88      656.80     19.56 o
   2   0   8      514.41      506.75     25.88 o
   3   0   8       80.41       71.96      5.85 o
   4   0   8     1777.38     1850.16    131.91 o
   5   0   8      318.49      294.23     16.87 o
   1   1   8     2632.39     2654.41     25.97 o
   2   1   8     1223.57     1233.57     50.62 o
   3   1   8     7821.34     7725.17    104.29 o
   4   1   8     1042.09      983.58     32.43 o
   5   1   8      638.07      610.28     24.72 o
   0   2   8     7317.69     7232.13    280.89 o
   1   2   8      112.20      109.91      4.51 o
   2   2   8       77.99       69.09     12.54 o
   3   2   8       18.04       18.46     10.21 o
   4   2   8     1129.69     1113.51     35.80 o
   1   3   8     1575.24     1523.81     36.99 o
   2   3   8      618.86      609.51     26.68 o
   3   3   8     5692.26     5724.74    314.06 o
 
